# Supplementary material for: Spread of ceftriaxone non-susceptible pneumococci in South Korea: Long-term care facilities as a potential reservoir
Source: PLoS One. 2019 Jan 30;14(1):e0210520. doi: 10.1371/journal.pone.0210520 (PMC6353129; doi:10.1371/journal.pone.0210520)
Supplement: S1 File — (XLSX) [file pone.0210520.s001.xlsx]

## Sheet: Sheet1
												comorbidity																																		Treatment
MLST	serotype	Performance status<=70_1	Male_1	Age(2017yr)	BMI<18_1	recent hospitailzation_1	recent surgery	recent antibiotics_1	recent antibiotics_cephalosporin	pneumococcal vaccination	vaccine type	comorbidity_1	alcohol abuse	smoking	DM_1	cardiovascular disease	chronic pulmonary disease	chronic pulmonary disease_specify	chronic liver disease	solid cancer	chronic renal failure	immunocompressant use_1	neuromuscular disease	pregnancy	AACCI	Nursing home resident_1	type	true infection_1	focus	sample	Bacteremia_1	penicillin(oral)_MIC	cefotaxime_MIC	penicillin(non-meningitis)_MIC	ceftriaxone (non-meningitis)_MIC	levofloxacin_MIC	EM_MIC	linezolid_MIC	vancomycin_MIC	tetracycline_MIC	tmp/smx_MIC	penicillin(meningitis)_MIC	cefotaxime_MIC	ceftriaxone(meningitis)_MIC	concomitant viral infection	ceftri_base_1	quinolone_base_1	adequate empirical Tx_1	5-Day response
10120	11A	0	1	63	0	0	0	0		0		1	1	1	0	0	1	COPD	0	0	0	0	0	0	4	0	0	1	pneumonia	1	0	4	8	4	4	0.5	8	2	0.5	16	320	4	8	4	1	1	0	0	1
6400	19A	1	1	74	0	0	0	0		0		1	0	2	1	0	0		0	0	0	0	0	0	6	0	0	1	pneumonia	1	0	4	2	4	1	0.5	8	2	0.5	16	160	4	2	1	0	0	0	1	1
1591	15A	0	1	54	0	1	0	0		0		1	0	0	0	0	0		0	0	0	0	0	0	3	0	2	1	pneumonia	1	0	2	2	2	1	0.5	2	2	0.5	16	160	2	2	1	ND	1	0	1	1
180	3	0	1	55	0	0	0	0		0		1	0	1	1	0	0		0	0	0	0	0	0	3	0	0	1	pneumonia	1	0	0.06	0.12	0.06	0.12	1	0.12	2	0.5	0.25	10	0.06	0.12	0.12	0	1	0	1	1
180	3	0	1	68	0	0	0	0		1	1	0	0	2	0	0	0		0	0	0	0	0	0	3	0	0	1	pneumonia	1	0	0.25	0.12	0.25	0.25	1	8	2	0.5	16	10	0.25	0.12	0.25	1	1	0	1	1
180	3	0	0	63	NA	0	0	0		0		0	0	0	0	0	0		0	0	0	0	0	0	3	0	0	0		1		0.06	0.12	0.06	0.25	0.5	8	2	0.5	16	10	0.06	0.12	0.25	ND
180	3	0	1	55	0	0	0	0		0		0	0	1	0	0	0		0	0	0	0	0	0	2	0	0	1	pneumonia	1	1	0.5	0.5	0.5	0.25	1	8	2	0.5	16	20	0.5	0.5	0.25	ND	1	1	1	0
189	13	0	1	77	0	0	0	0		1	1	1	0	1	0	0	1	COPD	0	0	0	0	0	0	5	0	0	1	pneumonia	1	0	2	1	2	1	16	8	2	0.5	16	80	2	1	1	1	0	1	0	1
558	35B	0	1	75	1	0	0	0		0		1	ND	ND	0	0	1	COPD	0	1	0	0	0	0	12	0	0	0		1	0	1	0.5	1	0.5	0.5	0.12	2	0.5	0.25	10	1	0.5	0.5	ND				NA
558	35B	1	1	85	0	0	0	0		1	1	1	0	2	1	0	1	COPD	0	0	0	0	0	0	7	0	0	1	pneumonia	1			0.5	NA	0.5							NA	0.5	0.5		0	0	1	1
consult	19A	1	1	74	0	1	0	1	1	1	1	1	0	0	0	0	0		0	1	0	1	0	0	10	0	1	1	pneumonia	1	0	NA	2	NA	1	0.5	8	2	0.5	16	160	NA	2	1	ND	1	0	1	1
320	19A	1	0	68	0	0	0	0		1	1	1	0	0	0	0	1	Bronchiectasis	1	0	0	0	0	0	5	0	0	1	pneumonia	1		2	2	2	2	0.5	8	2	0.5	16	160	2	2	2	ND	0	1	1	1
consult	34	0	1	76	0	0	0	0		1	1	0	1	0	0	0	0		0	0	0	0	0	0	4	0	0	0		1	0	1	0.5	1	0.5	1	0.12	2	0.5	0.5	10	1	0.5	0.5	ND
191	7B/C	0	1	79	NA	0	0	0		0		0	1	1	0	0	0		0	0	0	0	0	0	4	0	0	1	pneumonia	1	1	0.06	0.12	0.06	0.12	0.5	2	2	0.5	16	10	0.06	0.12	0.12	0	1	1	1	0
12902	3	0	1	83	0	1	0	0		0		1	0	2	1	0	1	COPD	0	1	0	0	0	0	9	0	1	1	pneumonia	1	0	0.06	0.12	0.06	0.12	0.5	8	2	0.5	16	160	0.06	0.12	0.12	ND	1	1		1
166	11A	1	1	73	1	1	0	0		1	1	1	1	2	0	0	1	emphysema	0	1	0	0	0	0	12	0	1	1	pneumonia	1	0	2	4	2	2	0.5	8	2	0.5	16	320	2	4	2	0	0	0	1	0
2697	19F	0	0	80	0	0	0	0		0		1	ND	ND	0	1	0		0	0	1	0	0	0	7	0	0	1	pneumonia	1		4	2	4	2	1	2	2	0.5	16	320	4	2	2	0	1	0	0	1
consult	3	0	1	54	0	1	0	0		0		1	ND	ND	0	1	0		0	1	0	1	0	0	10	0	1	0		1	0	0.06	0.12	0.06	0.12	1	0.12	2	0.5	8	10	0.06	0.12	0.12	ND				NA
320	19A	1	0	75	0	1	0	0		1	1	1	0	0	1	0	0		0	0	0	0	0	0	7	0	2	1	pneumonia	1	0	4	2	4	2	0.5	8	2	0.5	16	160	4	2	2	ND	0	1	1	0
10272	23A	1	1	87	1	1	0	0		1	2	1	0	1	0	0	1	COPD	0	1	1	1	0	0	11	0	1	0		1		1	0.25	1	0.5	2	8	2	0.5	16	10	1	0.25	0.5	ND
320	19A	1	1	81	0	0	0	0		1	1	1	0	1	0	1	0		0	0	0	0	0	0	6	0	0	1	pneumonia	1	0	2	1	2	1	0.5	8	2	0.5	16	160	2	1	1	0	1	1	1	0
9395	34	0	0	69	0	1	0	0		1	1	1	0	1	0	0	0		1	1	0	1	0	0	10	0	0	1	pneumonia	1	0	1	0.5	1	0.5	0.5	0.12	2	0.5	0.5	10	1	0.5	0.5	1	0	1	1	1
9395	34	1	0	87	NA	0	0	0		0		1	0	0	0	1	0		0	0	1	0	0	0	9	0	0	1	pneumonia	1	0	1	0.5	1	0.5	1	0.12	2	0.5	0.5	10	1	0.5	0.5	1	1	0	1	0
180	3	0	1	72	0	0	0	0		1	2	0	0	0	0	0	0		0	0	0	0	0	0	4	0	0	1	pneumonia	1	0	0.06	0.12	0.06	0.12	1	0.12	2	0.5	0.25	10	0.06	0.12	0.12	0	1	0	1	0
10272	23A	1	1	64	0	1	1	1	1	0		1	1	0	0	0	0		0	0	0	0	0	0	5	0	2	1	pneumonia	1		2	1	2	1	1	8	2	0.5	16	20	2	1	1	0	0	1	1	1
3674	6C	0	0	38	1	0	0	0		0		1	0	0	1	0	0		0	0	0	0	0	0	1	0	0	1	pneumonia	1	1	0.06	0.12	0.06	0.12	0.5	8	2	0.5	0.25	80	0.06	0.12	0.12	0	1	1	1	1
8420	13	1	1	89	0	1	1	1	1	1	1	1	0	2	0	0	1	COPD	0	1	1	0	0	0	9	0	1	1	pneumonia	1	0	2	2	2	1	0.5	8	2	0.5	16	160	2	2	1	0	1	1	1	1
13212	17A	0	1	68	0	1	1	1	1	0		1	1	1	0	0	0		1	1	0	0	0	0	9	0	1	1	SBP	2	1	0.06	0.12	0.06	0.12	0.5	8	2	0.5	16	10	0.06	0.12	0.12	ND	0	0	1	1
320	19A	0	0	67	NA	0	0	0		1	3	0	0	0	0	0	0		0	0	0	0	0	0	3	0	0	1	pneumonia	1		2	2	2	2	1	8	2	0.5	16	160	2	2	2	ND	0	0	0	0
320	19A	0	1	51	0	1	1	1	1	0		1	0	2	1	0	0		0	0	0	0	0	0	3	0	2	0		1	0	2	2	2	2	0.5	8	2	0.5	16	160	2	2	2	ND
166	11A	0	1	41	0	0	0	0		0		0	ND	ND	0	0	0		0	0	0	0	0	0	1	0	0	1	pneumonia	1	0	2	2	2	2	1	8	2	0.5	16	320	2	2	2	ND	1	1	1	1
320	19A	0	0	71	0	1	0	0		1	1	1	0	0	1	1	0		0	0	1	0	0	0	10	0	1	0		1		4	2	4	4	0.5	8	2	0.5	16	160	4	2	4	ND
166	11A	0	0	68	0	0	0	0		0		1	0	0	0	0	1	asthma	0	0	0	0	0	0	4	0	0	1	pneumonia	1		2	2	2	2	1	8	2	0.5	16	320	2	2	2	ND	0	0	0	NA
855	6C	0	1	65	0	1	1	1	1	0		1	ND	ND	0	0	0		0	1	0	0	0	0	5	0	2	0		1	0	2	1	2	1	0.5	8	2	0.5	16	10	2	1	1	ND				NA
320	19F	0	1	83	0	0	0	0		0		1	0	1	0	0	1	COPD	0	0	0	0	0	0	5	0	0	1	pneumonia	1	0	4	4	4	4	0.5	8	2	0.5	16	160	4	4	4	ND	1	0	0	1
166	9N/L	1	1	69	0	0	0	0		1	1	1	0	1	0	0	1	Bronchiectasis	0	0	0	0	0	0	4	0	0	1	pneumonia	1		4	2	4	4	16	8	2	0.5	16	160	4	2	4	ND	0	1	0	1
9395	34	1	1	77	0	1	0	0		1	1	1	0	0	1	0	1	COPD	0	1	0	1	0	0	8	0	1	1	pneumonia	1	0	2	1	2	1	0.5	0.12	2	0.5	0.5	10	2	1	1	0	0	0	1	1
13213	23F	0	0	74	NA	0	0	0		0		1	ND	ND	0	0	1	asthma	1	0	0	0	0	0	6	0	0	1	pneumonia	1	0	1	4	1	4	0.5	8	2	0.5	16	160	1	4	4	1	1	0	0	1
81	6A	0	1	17	1	0	0	0		0		0	0	0	0	0	0		0	0	0	0	0	0	0	0	0	1	pneumonia	1	0	2	1	2	1	1	8	2	0.25	16	160	2	1	1	1	1	0	1	1
558	35B	1	1	77	NA					0		1	1	2	0	0	0		0	0	0	0	0	0	6	1	1	1	pneumonia	1	0	1	1	1	1	0.5	8	2	0.5	16	10	1	1	1	0	1	0	1	NA
558	35B	0	0	66	NA	0	0	0		0		1	0	0	1	0	0		0	0	0	0	0	0	4	0	0	1	pneumonia	1	0	1	1	1	1	0.5	8	2	0.5	1	10	1	1	1	1	0	1	1	0
1464	19F	1	1	86	1	0	0	0		1	1	1	0	1	0	1	1	COPD	0	0	0	0	0	0	7	0	0	1	pneumonia	1	0	2	2	2	2	0.5	8	2	0.12	16	320	2	2	2	0	0	1	1	1
320	19A	0	0	34	0	0	0	0		0		0	0	0	0	0	0		0	0	0	0	0	0	0	0	0	1	pneumonia	1		2	2	2	2	0.5	8	2	0.5	16	320	2	2	2	ND	1	0	0	1
9395	34	0	1	78	0	0	0	1		0		1	0	2	0	0	1	COPD	0	1	0	0	0	0	11	0	1	1	pneumonia	1	0	1	0.5	1	0.5	0.5	0.12	2	0.5	0.5	10	1	0.5	0.5	ND	0	0	1	NA
2968	18*	1	1	63	0	1	0	0		0		1	1	1	1	0	0		0	1	0	1	0	0	10	0	2	1	pneumonia	1	0	0.06	0.12	0.06	0.12	1	8	2	0.5	4	20	0.06	0.12	0.12	ND	0	0	1	1
10138	11A	1	1	93	0	0	0	0		0		1	0	2	0	0	1	COPD	0	0	0	0	0	0	6	0	0	1	pneumonia	1	0	4	1	4	1	2	8	2	0.5	16	320	4	1	1	ND	1	1	1	1
282	6D	0	0	61	0	1	0	0		0		1	ND	ND	1	0	0		0	0	1	0	0	0	6	0	2	0		1	0	2	1	2	1	1	4	2	0.5	16	40	2	1	1	1
166	15B	0	1	86	0	0	0	0		1	1	1	0	1	1	0	1	COPD	0	0	0	0	0	0	6	0	0	1	pneumonia	1	0	8	4	8	4	1	8	2	0.5	16	40	8	4	4	0	0	1	1	1
3173	6B	0	1	73	0	0	0	0		0		1	0	2	0	0	0		0	0	0	0	1	0	4	0	0	1	pneumonia	1		1	1	1	1	16	8	2	0.5	16	40	1	1	1	ND	1	0	1	1
consult	NT	0	0	63	0	0	0	0		1	3	1	0	0	1	0	1	ILD	0	0	0	1	0	0	6	0	0	1	pneumonia	1	0	0.06	0.12	0.06	0.12	1	0.12	2	0.5	0.25	10	0.06	0.12	0.12	1	0	1	1	0
13214	20	1	1	78	0	1	0	1	1	0		1	0	1	0	0	1	COPD	0	1	0	0	0	0	7	0	2	1	pneumonia	1	0	8	8	8	8	16	8	2	0.5	16	160	8	8	8	0	1	1	0	0
6908	Gr.F(27or32*or41*)	1	1	66	0	0	0	0		0		1	0	0	1	0	0		0	0	0	0	0	0	4	0	0	1	pneumonia	1		0.06	0.12	0.06	0.12	0.5	8	2	0.5	16	10	0.06	0.12	0.12	ND	0	1	1	1
558	35B	0	1	78	NA	0	0	0		1	1	0	0	0	0	0	0		0	0	0	0	0	0	4	0	0	1	pneumonia	1	0	1	0.5	1	1	0.5	8	2	0.25	16	10	1	0.5	1	ND	1	0	1	1
1464	19F	0	1	62	0	0	0	0		0		0	1	1	0	0	0		0	0	0	0	0	0	3	0	0	0		1		4	1	4	2	0.5	8	2	0.12	16	320	4	1	2	ND
13214	31or40	0	1	75	0	1	0	0		0		1	0	1	1	0	0		0	1	0	0	1	0	11	0	1	1	pneumonia	2	1	8	8	8	8	16	8	2	0.5	16	320	8	8	8	ND	0	1	0	1
180	3	0	1	56	0	1	0	1	1	0		1	1	1	1	0	0		1	0	0	0	0	0	6	0	1	1	pneumonia	1	1	0.12	0.12	0.12	0.12	1	0.12	2	0.5	0.25	10	0.12	0.12	0.12	ND	1	0	1	1
11189	10A	1	1	49	NA	0	0	0		0		1	0	0	0	0	0		0	0	0	0	1	0	1	0	0	1	pneumonia	1	0	4	1	4	1	0.5	8	2	0.5	16	10	4	1	1	ND	1	0	1	1
338	23A	0	1	55	0	1	0	1		0		1	1	1	1	0	0		1	1	0	0	0	0	9	0	1	1	pneumonia	1	0	0.25	0.12	0.25	0.25	0.5	8	2	0.5	16	10	0.25	0.12	0.25	ND	0	0	1	1
consult	20	1	1	80	NA	1	0	0		0		1	0	0	0	0	0		0	0	0	0	0	0	7	1	1	1	pneumonia	1	0	1	4	1	4	16	8	2	0.5	16	320	1	4	4	0	1	0	0	1
9596	6B	0	0	47	0	1	1	0		0		1	0	0	0	0	0		0	1	0	1	0	0	3	0	1	1	pneumonia	1	0	1	0.5	1	1	0.5	8	2	0.12	16	160	1	0.5	1	1	0	0	1	1
320	19A	0	1	44	0	0	0	0		0		0	1	0	0	0	0		0	0	0	0	0	0	1	0	0	0		1	0	8	2	8	4	0.5	8	2	0.25	16	160	8	2	4	ND
3385	10A	0	0	84	0	0	0	0		1	1	1	0	0	1	0	0		0	1	0	0	0	0	12	0	0	0		1		1	1	1	1	0.5	0.12	2	0.5	0.5	10	1	1	1	ND
320	19A	0	1	20	NA	0	0	0		0		1	0	0	0	0	0		0	0	0	0	0	0	1	0	0	1	pneumonia	1		4	2	4	2	0.5	8	2	0.5	0.5	160	4	2	2	ND	0	1	1	1
81	6A	0	1	84	1	0	0	0		0		1	0	0	1	0	0		0	0	1	0	0	0	7	0	0	1	pneumonia	1	0	2	1	2	2	1	4	2	0.5	16	160	2	1	2	0	1	0	0	1
8351	16F	0	1	74	1	0	0	0		0		1	0	1	1	0	0		0	1	0	0	0	0	7	0	0	0		1		1	1	1	1	0.5	2	2	0.5	16	40	1	1	1	ND
3173	6A	0	1	62	NA	0	0	0		0		0	1	1	0	0	0		0	0	0	0	0	0	3	0	0	1	pneumonia	1		1	1	1	1	1	8	2	0.5	16	10	1	1	1	ND	0	1	1	1
166	23A	0	1	53	0	0	0	0		0		0	0	0	0	0	0		0	0	0	0	0	0	2	0	0	1	pneumonia	1		2	2	2	4	0.5	8	2	0.5	16	40	2	2	4	ND	0	0	0	0
consult	NT	0	1	54	0	0	0	1		0		1	0	1	0	0	1	COPD	0	0	0	0	0	0	3	0	0	1	pneumonia	1		2	1	2	2	1	2	2	0.5	16	160	2	1	2	ND	0	0	0	1
9395	34	0	1	72	0	1	0	0		0		1	0	0	0	1	0		0	1	0	0	0	0	8	0	2	1	pneumonia	1	1	0.5	0.25	0.5	0.5	0.5	0.12	2	0.12	0.5	10	0.5	0.25	0.5	ND	0	1	0	0
83	19A	0	1	79	0	1	0	1	1	1	1	1	0	1	1	1	0		0	0	0	0	0	0	7	0	2	1	pneumonia	1	0	2	2	2	2	0.5	8	2	0.5	16	160	2	2	2	ND	1	0	0	1
320	15A	1	1	90	0	0	0	0		1	1	1	1	2	1	0	0		0	0	1	0	0	0	9	0	0	1	pneumonia	1	0	2	1	2	2	1	8	2	0.5	16	320	2	1	2	0	1	0	1	1
166	11F/B/C?	0	1	68	0	0	0	0		0		1	ND	ND	1	0	0		0	1	0	0	0	0	7	0	2	1	pneumonia	1	0	2	1	2	1	0.5	8	2	0.12	16	320	2	1	1	ND	1	0	1	0
180	3	0	1	86	0	0	0	0		0		0	1	2	0	0	0		0	0	0	0	0	0	4	0	0	1	pneumonia	1	0	0.06	0.12	0.06	0.25	16	8	2	0.12	16	20	0.06	0.12	0.12	ND	0	0	1	1
4745	17F	0	1	68	1	1	0	0		1		1	ND	ND	1	0	0		0	1	0	0	0	0	10	0	1	1	pneumonia	1	0	0.06	0.12	0.06	0.12	0.5	8	2	0.5	16	320	0.06	0.12	0.12	ND	1	0	1	1
447	16Aor36	0	1	69	0	0	0	0		1	1	1	0	2	0	0	1	Bronchiectasis	0	0	0	0	0	0	4	0	0	0		1		0.06	0.12	0.06	0.12	1	0.12	2	0.25	0.25	10	0.06	0.12	0.12	ND
180	3	0	1	78	0	0	0	0		1		1	1	1	0	0	1	COPD	0	0	0	0	0	0	5	0	0	1	pneumonia	1		1	0.12	1	0.12	1	0.12	2	0.5	0.25	20	1	0.12	0.12	ND	0	0	1	1
3385	10A	0	1	85	0	0	0	0		0		1	ND	ND	0	0	1	emphysema	0	0	0	0	0	0	5	0	0	0		1		1	1	1	1	1	0.12	2	0.5	0.25	10	1	1	1	ND
1464	19F	0	1	65	0	1	1	1	1	0		0	0	0	0	0	0		0	0	0	0	0	0	3	0	2	0		1		2	1	2	1	0.5	8	2	0.5	16	320	2	1	1	ND
3385	10A	0	1	80	0	0	0	0		0		1	0	0	0	1	0		0	0	0	0	0	0	7	0	0	1	pneumonia	1	0	1	0.5	1	1	1	0.12	2	0.5	0.25	10	1	0.5	1	ND	0	1	1	1
180	3	0	1	86	0	0	0	1	1	0		0	1	2	0	0	0		0	0	0	0	0	0	4	0	0	1	pneumonia	1	0	0.06	0.12	0.06	0.25	1	8	2	0.5	16	10	0.06	0.12	0.25	0	1	0	1	0
9395	34	1	1	76	1	0	0	0		1	3	1	0	2	0	0	1	COPD	0	0	0	0	0	0	5	1	1	1	pneumonia	1	0	1	0.5	1	1	0.5	0.12	2	0.5	0.5	10	1	0.5	1	ND	0	1	1	0
8279	11A	1	1	87	NA	0	0	0		0		1	0	2	1	0	1	COPD	0	0	0	0	0	0	8	1	1	1	pneumonia	1	0	8	8	8	8	16	8	2	0.5	16	320	8	8	8	0	0	0	0	0
558	35B	0	0	45	0	0	0	0		0		1	0	0	1	0	0		0	0	0	0	0	0	3	0	0	0		1	0	1	0.5	1	1	0.5	8	2	0.5	16	10	1	0.5	1	ND
consult	19A	0	1	62	0	0	0	0		0		1	0	1	0	0	0		0	1	0	0	0	0	5	0	0	0		1		2	2	2	1	0.5	8	2	0.25	16	160	2	2	1	ND
166	23A	0	0	34	1	0	0	0		0		1	0	0	0	0	1	asthma	0	0	0	0	0	0	1	0	0	1	pneumonia	1	0	2	2	2	8	0.5	8	2	0.5	16	20	2	2	8	1	0	1	1	1
8279	9V/9A	1	1	73	1	1	0	1	1	0		1	0	0	1	0	0		0	0	0	0	0	0	8	1	2	1	pneumonia	1	0	8	8	8	8	16	8	2	0.5	16	160	8	8	8	0	0	0	0	0
166	9N/L	0	1	68	0	0	0	0		0		1	0	1	0	0	1	COPD	0	0	0	0	0	0	4	0	0	1	pneumonia	1	0	2	1	2	1	0.5	8	2	0.5	16	320	2	1	1	1	0	1	1	0
166	9V/9A	1	1	69	0	0	0	1		1	1	1	0	1	0	0	1	Bronchiectasis	0	0	0	0	0	0	4	0	0	1	pneumonia	1		4	2	4	1	16	8	2	0.5	16	160	4	2	1	ND	0	1	0	0
11189	10A	1	1	77	0	1	0	1	1	1	1	1	0	2	0	0	1	COPD	0	0	0	0	0	0	7	0	1	1	pneumonia	1	0	2	1	2	1	1	8	2	0.5	16	10	2	1	1	1	0	1	1	1
180	3	0	0	74	0	0	0	0		0		0	0	0	0	0	0		0	0	0	0	0	0	4	0	0	1	pneumonia	1	0	0.06	0.12	0.06	0.12	1	0.12	2	0.5	0.25	10	0.06	0.12	0.12	1	0	0	1
8279	11A	1	1	73	0	1	0	1		0		1	0	0	0	0	0		0	0	0	0	0	0	7	1	1	1	pneumonia	1	0	8	8	8	8	16	8	2	0.5	16	160	8	8	8	1	0	0	0	0
13388	11A	1	1	28	NA	1	0	0		0		1	0	0	0	0	0		0	0	0	0	0	0	2	1	1	0		1	0	8	8	8	8	16	8	2	0.5	16	160	8	8	8	1	0	1	0
																																				:
[truncated: 11 more columns]

## Sheet: Sheet2
MIC breakpoints (mg/L) used for S.pneumoniae isolates															Demographic and clinical characteristics
		Streptococcus pneumoniae													type of infection
		CLSI			EUCAST										pneumonia
antimicrobial		S	I	R	S	I	R								empyema
penicillin(oral)															primary bacteremia
penicillin(non-meningitis)															peritonitis
cefotaxime(non-meningitis)															others
ceftriaxone(non-meningitis)
levofloxacin
erythromycin															concomitant bacteremia
linezolid															Underlying disease
vancomycin
tetracyclin
Dist
MIC and susceptibility results for S.pneumoniae isolates
						Susceptibility
		MIC (mg/L)				CLSI			EUCAST
	n	0.5	0.9	min	max	%S	%I	%R	%S	%I	%R
penicillin(oral)
penicillin(non-meningitis)
cefotaxime(non-meningitis)
ceftriaxone(non-meningitis)
levofloxacin
erythromycin
linezolid
vancomycin
tetracyclin
tmp/smx
Distribution of S.pneumoniae MICs
		Number of isolates at MIC (mg/L)
	n	<=0.015	0.03	0.06	0.12	0.25	0.5	1	2	4	8	16	32	>32	64	128	256	>256
penicillin(oral)
penicillin(non-meningitis)
cefotaxime(non-meningitis)
ceftriaxone(non-meningitis)
levofloxacin
erythromycin
linezolid
vancomycin
tetracyclin
tmp/smx
susceptibilities to antimicrobial agents
			Resistance to penicillin								Resistance to ceftriaxone
No of cites	No of isolates (invasive, meningeal isolates)		non-meningeal isolates				meningeal isolates				non-meningeal isolates				meningeal isolates				levofloxacin				erythromycin				linezolid				vancomycin				tetracyclin				tmp/smx
			MIC50	MIC90	%I	%R	MIC50	MIC90	%I	%R	MIC50	MIC90	%I	%R	MIC50	MIC90	%I	%R	MIC50	MIC90	%I	%R	MIC50	MIC90	%I	%R	MIC50	MIC90	%I	%R	MIC50	MIC90	%I	%R	MIC50	MIC90	%I	%R	MIC50	MIC90	%I	%R
Serotype distribution of Streptococcus pneumoniae isolates from patients with pneumococcal infection
				Resistance to ceftriaxone
			total	S (n=)	I(n=)	R(n=)
		Serotype
		PCV7
		19F
		23F
		14
		6B
		9V
		18C
		4
		PCV10
		1
		5
		7F
		PCV13
		19A
		3
		6A
		others
		15
		11
		13/28
		23A
		20
		35
		16/36/37
		10
